# Supplementary material for: Evidence for the Effectiveness of Psychological Interventions for Internalized Stigma among Adults with Schizophrenia Spectrum Disorders: A Systematic Review and Meta-Analyses
Source: Int J Environ Res Public Health. 2023 Apr 18;20(8):5570. doi: 10.3390/ijerph20085570 (PMC10138403; doi:10.3390/ijerph20085570)
Supplement: Supplementary file 1 [file ijerph-20-05570-s001.zip › Table S1.xlsx]

## Sheet: Sheet1
Table S1. Quality assessment of included studies
AUTHORS	NHMRC level of evidence & study design	TOTAL (%)	1	2	3	4	5	6	7	8	9	10	11	12	13	14	15
Yanos P.T. et al. 2012	II A randomised controlled trial	15/15 (100)	Y	Y	Y	Y	Y	Y	Y	Y	Y	Y	Y	Y	Y	Y	Y
Erdoğan E. & Demir S. 2022	II A randomised controlled trial	15/15 (100)	Y	Y	Y	Y	Y	Y	Y	Y	Y	Y	Y	Y	Y	Y	Y
Russinova Z. et al. 2014	II A randomised controlled trial	14/15(93)	Y	Y	Y	Y	Y	Y	Y	Y	N	Y	Y	Y	Y	Y	Y
Lucksted A. et al. 2017	II A randomised controlled trial	14/15(93)	Y	Y	Y	Y	Y	Y	Y	Y	N	Y	Y	Y	Y	Y	Y
Wood L. et al. 2017	II A randomised controlled trial	14/15(93)	Y	Y	Y	Y	Y	Y	Y	Y	N	Y	Y	Y	Y	Y	Y
Li J. et al. 2018	II A randomised controlled trial	14/15(93)	Y	Y	Y	Y	Y	Y	Y	Y	Y	N	Y	Y	Y	Y	Y
Yanos P.T. et al. 2019	II A randomised controlled trial	14/15(93)	Y	Y	Y	Y	Y	Y	Y	Y	N	Y	Y	Y	Y	Y	Y
Alhadidi M. et al. 2022	II A randomised controlled trial	14/15(93)	Y	Y	Y	Y	Y	Y	Y	Y	Y	NOT ADDRESSED	Y	Y	Y	Y	Y
Aho-Mustonen K. et al. 2011	II A randomised controlled trial	13/15(87)	N	Y	Y	Y	Y	Y	Y	Y	NOT ADDRESSED	Y	Y	Y	Y	Y	Y
Fung K.M.T 2011	II A randomised controlled trial	13/15(87)	Y	Y	Y	Y	Y	Y	Y	Y	N	NOT ADDRESSED	Y	Y	Y	Y	Y
Morrison A.P. et al. 2016	II A randomised controlled trial	13/15(87)	Y	Y	Y	Y	Y	Y	Y	Y	N	N	Y	Y	Y	Y	Y
Hansson L. et al. 2017	II A randomised controlled trial	13/15(87)	Y	Y	Y	Y	Y	Y	Y	Y	NOT ADDRESSED	NOT ADDRESSED	Y	Y	Y	Y	Y
Gaebel W. et al. 2019	II A randomised controlled trial	13/15(87)	Y	Y	Y	Y	Y	Y	Y	Y	N	N	Y	Y	Y	Y	Y
Díaz-Mandado O. & Perianez J. A. 2020	II A randomised controlled trial	13/15(87)	Y	Y	Y	Y	Y	Y	Y	Y	N	N	Y	Y	Y	y	Y
Drapalski A.L. et al. 2020	II A randomised controlled trial	13/15(87)	Y	Y	Y	Y	Y	Y	Y	Y	N	N	Y	Y	Y	y	Y
Hasan A.A & Alasmee N. 2022	II A randomised controlled trial	13/15(87)	Y	Y	Y	Y	Y	Y	Y	Y	NOT ADDRESSED	NOT ADDRESSED	Y	Y	Y	Y	Y
Shin S. & Lukens E.P. 2002	II A randomised controlled trial	9/15(60)	Y	Y	Y	Y	NOT ADDRESSED	NOT ADDRESSED	NOT ADDRESSED	Y	N	NOT ADDRESSED	Y	Y	Y	N	Y
Ngoc T.N. et al. 2016	II A randomised controlled trial	8/15(53)	Y	N	Y	Y	NOT ADDRESSED	NOT ADDRESSED	NOT ADDRESSED	Y	NOT ADDRESSED	NOT ADDRESSED	Y	Y	Y	N	Y
Ivezić S.S. et al. 2017	III-1 A pseudorandomised controlled trial	14/15(93)	Y	Y	Y	Y	Y	Y	Y	Y	NOT ADDRESSED	Y	Y	Y	Y	Y	Y
Silverman M.J. et al. 2013	III-1 A pseudorandomised controlled trial	13/15(87)	Y	Y	Y	Y	Y	Y	Y	Y	N	N	Y	Y	Y	Y	Y
Konsztowicz S. et al.2020	III-1 A pseudorandomised controlled trial	13/15(87)	Y	Y	Y	Y	Y	Y	Y	Y	NOT ADDRESSED	NOT ADDRESSED	Y	Y	Y	y	Y
Yilmaz E. and Kavak F. 2018	III-2 A comparative study with concurrent controls: ▪ Non-randomised, experimental trial	13/15(87)	Y	Y	Y	Y	Y	Y	Y	Y	N	N	Y	Y	Y	Y	Y
Young D.K.W. et al. 2020	III-2 A comparative study with concurrent controls: ▪ Non-randomised, experimental trial	13/15(87)	Y	Y	Y	Y	Y	Y	Y	Y	N	N	Y	Y	Y	y	Y
Shih C. et al. 2022	III-2 A comparative study with concurrent controls: ▪ Non-randomised, experimental trial	13/15(87)	Y	Y	Y	Y	Y	Y	Y	Y	NOT ADDRESSED	NOT ADDRESSED	Y	Y	Y	Y	Y
Çiftçi M.C. & Budak K.F. 2022	III-2 A comparative study with concurrent controls: ▪ Non-randomised, experimental trial	13/15(87)	Y	Y	Y	Y	Y	Y	Y	Y	NOT ADDRESSED	NOT ADDRESSED	Y	Y	Y	Y	Y
Uchino T. et al. 2012	III-2 A comparative study with concurrent controls: ▪ Non-randomised, experimental trial	12/15(80)	Y	Y	Y	Y	Y	Y	Y	Y	NOT ADDRESSED	NOT ADDRESSED	Y	Y	Y	N	Y
Roe D. et al. 2014	III-2 A comparative study with concurrent controls: ▪ Non-randomised, experimental trial	12/15(80)	Y	Y	Y	Y	Y	Y	Y	N	NOT ADDRESSED	NOT ADDRESSED	Y	Y	Y	Y	Y
